# Supplementary material for: Perceptions of Stress, Well-Being, and Intervention Preferences Among Parents Affected by Major Stressors
Source: Healthcare (Basel). 2025 Sep 20;13(18):2366. doi: 10.3390/healthcare13182366 (PMC12469705; doi:10.3390/healthcare13182366)
Supplement: Supplementary file 1 [file healthcare-13-02366-s001.zip]

Archive with 1 entries (1 files):
- healthcare-3716408-supplementary.pdf
